# Supplementary material for: ﻿Morphological and molecular identification for four new wood-inhabiting species of Lyomyces (Basidiomycota) from China
Source: MycoKeys. 2024 Oct 30;110:67–92. doi: 10.3897/mycokeys.110.133108 (PMC11541102; doi:10.3897/mycokeys.110.133108)
Supplement: XML Treatment for Lyomyces hengduanensis [file mycokeys.110.133108-treatment1.xml]

<!DOCTYPE tp:taxon-treatment
  PUBLIC "-//TaxonX//DTD Taxonomic Treatment Publishing DTD v0 20100105//EN" "tax-treatment-NSO.dtd">
<tp:taxon-treatment xmlns:tp="http://www.plazi.org/taxpub"><tp:treatment-meta><kwd-group><label>Taxon classification</label><kwd>
                <named-content content-type="kingdom">Fungi</named-content>
              </kwd><kwd>
                <named-content content-type="order">Polyporales</named-content>
              </kwd><kwd>
                <named-content content-type="family">Corticiaceae</named-content>
              </kwd></kwd-group><mixed-citation publication-type="journal"><person-group><name><surname>Yuan</surname><given-names>Qi</given-names></name><name><surname>Li</surname><given-names>Yunchao</given-names></name><name><surname>Dai</surname><given-names>Yunfei</given-names></name><name><surname>Wang</surname><given-names>Kunyan</given-names></name><name><surname>Wang</surname><given-names>Yixuan</given-names></name><name><surname>Zhao</surname><given-names>Changlin</given-names></name></person-group><article-title>﻿Morphological and molecular identification for four new wood-inhabiting species of <italic><tp:taxon-name><tp:taxon-name-part taxon-name-part-type="genus" reg="Lyomyces">Lyomyces</tp:taxon-name-part></tp:taxon-name></italic> (<tp:taxon-name><tp:taxon-name-part taxon-name-part-type="phylum">Basidiomycota</tp:taxon-name-part></tp:taxon-name>) from China</article-title><source>MycoKeys</source><day>30</day><month>10</month><year>2024</year><volume>110</volume><fpage>67</fpage><lpage>92</lpage><pub-id pub-id-type="doi">10.3897/mycokeys.110.133108</pub-id></mixed-citation></tp:treatment-meta><tp:nomenclature><label>﻿</label><tp:taxon-name>
              <object-id xmlns:xlink="http://www.w3.org/1999/xlink" content-type="arpha" xlink:type="simple">1E6DD629-D94E-5C23-8474-60E763399080</object-id>
              <tp:taxon-name-part taxon-name-part-type="genus" reg="Lyomyces">Lyomyces</tp:taxon-name-part>
              <tp:taxon-name-part taxon-name-part-type="species" reg="hengduanensis">hengduanensis</tp:taxon-name-part>
              <object-id xmlns:xlink="http://www.w3.org/1999/xlink" content-type="mycobank" xlink:type="simple"> 853724</object-id>
            </tp:taxon-name><tp:taxon-authority>Q. Yuan &amp; C.L. Zhao</tp:taxon-authority><tp:taxon-status xmlns:xlink="http://www.w3.org/1999/xlink" xlink:type="simple">sp. nov.</tp:taxon-status><xref ref-type="fig" rid="F3">Figs 3</xref><xref ref-type="fig" rid="F4">, 4</xref></tp:nomenclature><tp:treatment-sec sec-type="type material" id="SECID0E1PBI"><title>Type material.</title><p><bold><italic>Holotype</italic>.</bold> China • Yunnan Province, Lincang, Fengqing County, Yaojie Town, GPS coordinates <named-content xmlns:xlink="http://www.w3.org/1999/xlink" content-type="dwc:verbatimCoordinates" xlink:type="simple"><named-content content-type="geo-json" specific-use="{&#34;type&#34;:&#34;Point&#34;,&#34;coordinates&#34;:[100.316667,25.100000]}" id="NCID0EIQBI" xlink:type="simple">24°66'N, 100°19'E</named-content></named-content>, altitude 2060 m, on a fallen branch of angiosperm, leg. C.L. Zhao, 22 October 2022, CLZhao 25551 (<named-content xmlns:xlink="http://www.w3.org/1999/xlink" content-type="dwc:institutional_code" xlink:title="Herbarium of the Southwest Forestry University" xlink:href="http://grbio.org/institution/southwest-forestry-college" xlink:type="simple">SWFC</named-content>).</p><fig id="F3" position="float" orientation="portrait"><object-id xmlns:xlink="http://www.w3.org/1999/xlink" content-type="doi" xlink:type="simple">10.3897/mycokeys.110.133108.figure3</object-id><object-id xmlns:xlink="http://www.w3.org/1999/xlink" content-type="arpha" xlink:type="simple">ADB20A15-B8DF-5EB0-BF45-9329DE30AFAB</object-id><label>Figure 3.</label><caption><p>Basidiomata of <italic><tp:taxon-name><tp:taxon-name-part taxon-name-part-type="genus" reg="Lyomyces">Lyomyces</tp:taxon-name-part><tp:taxon-name-part taxon-name-part-type="species" reg="hengduanensis">hengduanensis</tp:taxon-name-part></tp:taxon-name></italic> (holotype). Scale bars: 1 cm (<bold>A</bold>); 2 mm (<bold>B</bold>).</p></caption><graphic xmlns:xlink="http://www.w3.org/1999/xlink" xlink:href="mycokeys-110-067-g003.jpg" position="float" orientation="portrait" xlink:type="simple" id="oo_1163783.jpg"><uri content-type="original_file" xlink:type="simple">https://binary.pensoft.net/fig/1163783</uri></graphic></fig></tp:treatment-sec><tp:treatment-sec sec-type="etymology" id="SECID0ENRBI"><title>Etymology.</title><p><italic><tp:taxon-name><tp:taxon-name-part taxon-name-part-type="genus" reg="Hengduanensis">Hengduanensis</tp:taxon-name-part></tp:taxon-name></italic> (Lat.) refers to the type locality “Hengduan Mountain”.</p><fig id="F4" position="float" orientation="portrait"><object-id xmlns:xlink="http://www.w3.org/1999/xlink" content-type="doi" xlink:type="simple">10.3897/mycokeys.110.133108.figure4</object-id><object-id xmlns:xlink="http://www.w3.org/1999/xlink" content-type="arpha" xlink:type="simple">5F19E769-EF67-53CC-85FA-939E030163DC</object-id><label>Figure 4.</label><caption><p>Microscopic structures of <italic><tp:taxon-name><tp:taxon-name-part taxon-name-part-type="genus" reg="Lyomyces">Lyomyces</tp:taxon-name-part><tp:taxon-name-part taxon-name-part-type="species" reg="hengduanensis">hengduanensis</tp:taxon-name-part></tp:taxon-name></italic> (holotype): basidiospores (<bold>A</bold>), basidia (<bold>B</bold>), basidioles (<bold>C</bold>), fusoid cystidia (<bold>D</bold>), subclavate cystidia (<bold>E</bold>), a section of hymenium (<bold>F</bold>). Scale bars: 20 µm (<bold>A–F</bold>).</p></caption><graphic xmlns:xlink="http://www.w3.org/1999/xlink" xlink:href="mycokeys-110-067-g004.jpg" position="float" orientation="portrait" xlink:type="simple" id="oo_1163784.jpg"><uri content-type="original_file" xlink:type="simple">https://binary.pensoft.net/fig/1163784</uri></graphic></fig></tp:treatment-sec><tp:treatment-sec sec-type="description" id="SECID0EATBI"><title>Description.</title><p>Basidiomata annual, resupinate, adnate, brittle, without odour and taste when fresh and up to 3.5 cm long, 1 cm wide, 100 µm thick. Hymenial surface pruinose, white to cream when fresh, to cream to slightly buff upon drying. Sterile margin white to cream and up to 1 mm wide.</p><p>Hyphal system monomitic, generative hyphae with clamp connections, colourless, thick-walled, branched, 2–3 µm in diameter; <abbrev xmlns:xlink="http://www.w3.org/1999/xlink" xlink:title="Melzer’s Reagent" id="ABBRID0EHTBI" xlink:type="simple">IKI</abbrev>–, <abbrev xmlns:xlink="http://www.w3.org/1999/xlink" xlink:title="Cotton Blue" id="ABBRID0ELTBI" xlink:type="simple">CB</abbrev>–, tissues unchanged in <abbrev xmlns:xlink="http://www.w3.org/1999/xlink" xlink:title="5% potassium hydroxide water solution" id="ABBRID0EPTBI" xlink:type="simple">KOH</abbrev>. Numerous crystals present amongst generative hyphae.</p><p>Cystidia of two types: (1) fusoid, colourless, thin-walled, smooth, slightly constricted in the middle to somewhat sinuous, 17.5–25 × 3–4 µm; (2) subclavate, colourless, thin-walled, smooth, slightly constricted in the middle to somewhat sinuous, 16–23 × 3–4.5 µm; basidia clavate, with 4 sterigmata and a basal clamp connection, 10.5–14 × 3.5–5 µm.</p><p>Basidiospores ellipsoid, colourless, thin-walled, smooth, with one oil drop, <abbrev xmlns:xlink="http://www.w3.org/1999/xlink" xlink:title="Cotton Blue" id="ABBRID0EWTBI" xlink:type="simple">CB</abbrev>–, <abbrev xmlns:xlink="http://www.w3.org/1999/xlink" xlink:title="Melzer’s Reagent" id="ABBRID0E1TBI" xlink:type="simple">IKI</abbrev>–, 3.5–6 × 3–4.5 µm, L = 4.63 µm, W = 3.65 µm, Q = 1.25–1.28 (n = 90/3).</p></tp:treatment-sec><tp:treatment-sec sec-type="material" id="SECID0E5TBI"><title>Additional specimens examined</title><p><bold>(<italic>paratypes</italic>).</bold> China • Yunnan Province, Zhaotong, Qiaojia County, Yaoshan Town, Yaoshan National Nature Reserve, <named-content xmlns:xlink="http://www.w3.org/1999/xlink" content-type="dwc:verbatimCoordinates" xlink:type="simple"><named-content content-type="geo-json" specific-use="{&#34;type&#34;:&#34;Point&#34;,&#34;coordinates&#34;:[102.983333,26.833333]}" id="NCID0EMUBI" xlink:type="simple">26°50'N, 102°59'E</named-content></named-content>, altitude 2500 m, on a fallen branch of angiosperm, leg. C.L. Zhao, 22 August 2020, CLZhao 20627 (<named-content xmlns:xlink="http://www.w3.org/1999/xlink" content-type="dwc:institutional_code" xlink:title="Herbarium of the Southwest Forestry University" xlink:href="http://grbio.org/institution/southwest-forestry-college" xlink:type="simple">SWFC</named-content>) • Zhaotong, Wumeng Mountain National Nature Reserve, GPS coordinates <named-content xmlns:xlink="http://www.w3.org/1999/xlink" content-type="dwc:verbatimCoordinates" xlink:type="simple"><named-content content-type="geo-json" specific-use="{&#34;type&#34;:&#34;Point&#34;,&#34;coordinates&#34;:[104.533333,28.200000]}" id="NCID0EYUBI" xlink:type="simple">27°72'N, 103°92'E</named-content></named-content>, altitude 1424 m, on a fallen branch of angiosperm, leg. C.L. Zhao, 29 August 2023, CLZhao 32713, CLZhao 32714, CLZhao 32782 (<named-content xmlns:xlink="http://www.w3.org/1999/xlink" content-type="dwc:institutional_code" xlink:title="Herbarium of the Southwest Forestry University" xlink:href="http://grbio.org/institution/southwest-forestry-college" xlink:type="simple">SWFC</named-content>).</p></tp:treatment-sec></tp:taxon-treatment>
