# Supplementary material for: ﻿Morphological and molecular identification for four new wood-inhabiting species of Lyomyces (Basidiomycota) from China
Source: MycoKeys. 2024 Oct 30;110:67–92. doi: 10.3897/mycokeys.110.133108 (PMC11541102; doi:10.3897/mycokeys.110.133108)
Supplement: XML Treatment for Lyomyces zhaotongensis [file mycokeys.110.133108-treatment4.xml]

<!DOCTYPE tp:taxon-treatment
  PUBLIC "-//TaxonX//DTD Taxonomic Treatment Publishing DTD v0 20100105//EN" "tax-treatment-NSO.dtd">
<tp:taxon-treatment xmlns:tp="http://www.plazi.org/taxpub"><tp:treatment-meta><kwd-group><label>Taxon classification</label><kwd>
                <named-content content-type="kingdom">Fungi</named-content>
              </kwd><kwd>
                <named-content content-type="order">Polyporales</named-content>
              </kwd><kwd>
                <named-content content-type="family">Corticiaceae</named-content>
              </kwd></kwd-group><mixed-citation publication-type="journal"><person-group><name><surname>Yuan</surname><given-names>Qi</given-names></name><name><surname>Li</surname><given-names>Yunchao</given-names></name><name><surname>Dai</surname><given-names>Yunfei</given-names></name><name><surname>Wang</surname><given-names>Kunyan</given-names></name><name><surname>Wang</surname><given-names>Yixuan</given-names></name><name><surname>Zhao</surname><given-names>Changlin</given-names></name></person-group><article-title>﻿Morphological and molecular identification for four new wood-inhabiting species of <italic><tp:taxon-name><tp:taxon-name-part taxon-name-part-type="genus" reg="Lyomyces">Lyomyces</tp:taxon-name-part></tp:taxon-name></italic> (<tp:taxon-name><tp:taxon-name-part taxon-name-part-type="phylum">Basidiomycota</tp:taxon-name-part></tp:taxon-name>) from China</article-title><source>MycoKeys</source><day>30</day><month>10</month><year>2024</year><volume>110</volume><fpage>67</fpage><lpage>92</lpage><pub-id pub-id-type="doi">10.3897/mycokeys.110.133108</pub-id></mixed-citation></tp:treatment-meta><tp:nomenclature><label>﻿</label><tp:taxon-name>
              <object-id xmlns:xlink="http://www.w3.org/1999/xlink" content-type="arpha" xlink:type="simple">9ABE5EE2-E572-5478-BC8F-00CBB8C47184</object-id>
              <tp:taxon-name-part taxon-name-part-type="genus" reg="Lyomyces">Lyomyces</tp:taxon-name-part>
              <tp:taxon-name-part taxon-name-part-type="species" reg="zhaotongensis">zhaotongensis</tp:taxon-name-part>
              <object-id xmlns:xlink="http://www.w3.org/1999/xlink" content-type="mycobank" xlink:type="simple"> 853727</object-id>
            </tp:taxon-name><tp:taxon-authority>Q. Yuan &amp; C.L. Zhao</tp:taxon-authority><tp:taxon-status xmlns:xlink="http://www.w3.org/1999/xlink" xlink:type="simple">sp. nov.</tp:taxon-status><xref ref-type="fig" rid="F9">Figs 9</xref><xref ref-type="fig" rid="F10">, 10</xref></tp:nomenclature><tp:treatment-sec sec-type="type material" id="SECID0ELDCI"><title>Type material.</title><p><bold><italic>Holotype</italic>.</bold> China •Yunnan Province, Zhaotong, Wumeng Mountain National Nature Reserve, GPS coordinates <named-content xmlns:xlink="http://www.w3.org/1999/xlink" content-type="dwc:verbatimCoordinates" xlink:type="simple"><named-content content-type="geo-json" specific-use="{&#34;type&#34;:&#34;Point&#34;,&#34;coordinates&#34;:[104.483333,28.283333]}" id="NCID0EZDCI" xlink:type="simple">27°77'N, 104°29'E</named-content></named-content>, altitude 2900 m, on the fallen branch of angiosperm, leg. C.L. Zhao, 29 August 2023, CLZhao 32878 (<named-content xmlns:xlink="http://www.w3.org/1999/xlink" content-type="dwc:institutional_code" xlink:title="Herbarium of the Southwest Forestry University" xlink:href="http://grbio.org/institution/southwest-forestry-college" xlink:type="simple">SWFC</named-content>).</p><fig id="F9" position="float" orientation="portrait"><object-id xmlns:xlink="http://www.w3.org/1999/xlink" content-type="doi" xlink:type="simple">10.3897/mycokeys.110.133108.figure9</object-id><object-id xmlns:xlink="http://www.w3.org/1999/xlink" content-type="arpha" xlink:type="simple">E553154B-9C77-5A9D-B90E-A377FBEF1E1A</object-id><label>Figure 9.</label><caption><p>Basidiomata of <italic><tp:taxon-name><tp:taxon-name-part taxon-name-part-type="genus" reg="Lyomyces">Lyomyces</tp:taxon-name-part><tp:taxon-name-part taxon-name-part-type="species" reg="zhaotongensis">zhaotongensis</tp:taxon-name-part></tp:taxon-name></italic> (holotype). Scale bars: (<bold>A</bold>) 1 cm; (<bold>B</bold>) 2 mm.</p></caption><graphic xmlns:xlink="http://www.w3.org/1999/xlink" xlink:href="mycokeys-110-067-g009.jpg" position="float" orientation="portrait" xlink:type="simple" id="oo_1163789.jpg"><uri content-type="original_file" xlink:type="simple">https://binary.pensoft.net/fig/1163789</uri></graphic></fig></tp:treatment-sec><tp:treatment-sec sec-type="etymology" id="SECID0E5ECI"><title>Etymology.</title><p><italic><tp:taxon-name><tp:taxon-name-part taxon-name-part-type="genus" reg="Zhaotongensis">Zhaotongensis</tp:taxon-name-part></tp:taxon-name></italic> (Lat.) refers to the type locality “Zhaotong”.</p><fig id="F10" position="float" orientation="portrait"><object-id xmlns:xlink="http://www.w3.org/1999/xlink" content-type="doi" xlink:type="simple">10.3897/mycokeys.110.133108.figure10</object-id><object-id xmlns:xlink="http://www.w3.org/1999/xlink" content-type="arpha" xlink:type="simple">E429ECC5-9E3E-5124-9313-709023579135</object-id><label>Figure 10.</label><caption><p>Microscopic structures of <italic><tp:taxon-name><tp:taxon-name-part taxon-name-part-type="genus" reg="Lyomyces">Lyomyces</tp:taxon-name-part><tp:taxon-name-part taxon-name-part-type="species" reg="zhaotongensis">zhaotongensis</tp:taxon-name-part></tp:taxon-name></italic> (holotype): basidiospores (<bold>A</bold>), basidia (<bold>B</bold>), basidioles (<bold>C</bold>), fusoid cystidia (<bold>D</bold>), a section of hymenium (<bold>E</bold>). Scale bars: 20 µm (<bold>A–E</bold>).</p></caption><graphic xmlns:xlink="http://www.w3.org/1999/xlink" xlink:href="mycokeys-110-067-g010.jpg" position="float" orientation="portrait" xlink:type="simple" id="oo_1163790.jpg"><uri content-type="original_file" xlink:type="simple">https://binary.pensoft.net/fig/1163790</uri></graphic></fig></tp:treatment-sec><tp:treatment-sec sec-type="description" id="SECID0EPGCI"><title>Description.</title><p>Basidiomata annual, resupinate, adnate, farinaceous when fresh, becoming coriaceous upon drying and up to 9.5 cm long, 3 cm wide, 30–80 um thick. Hymenial surface grandinioid, cream when fresh and cream to buff upon drying. Sterile margin white to cream and up to 1 mm wide.</p><p>Hyphal system monomitic, generative hyphae with clamp connections, colourless, thick-walled, branched, 1.5–2 µm in diameter; <abbrev xmlns:xlink="http://www.w3.org/1999/xlink" xlink:title="Melzer’s Reagent" id="ABBRID0EWGCI" xlink:type="simple">IKI</abbrev>–, <abbrev xmlns:xlink="http://www.w3.org/1999/xlink" xlink:title="Cotton Blue" id="ABBRID0E1GCI" xlink:type="simple">CB</abbrev>–, tissues unchanged in <abbrev xmlns:xlink="http://www.w3.org/1999/xlink" xlink:title="5% potassium hydroxide water solution" id="ABBRID0E5GCI" xlink:type="simple">KOH</abbrev>. Numerous crystals present amongst generative hyphae.</p><p>Cystidia fusoid, colourless, thin-walled, smooth, 16–20.5 × 2.5–3.5 µm. Basidia clavate, with 4 sterigmata and a basal clamp connection, 14–16.5 × 2.5–3.5 µm.</p><p>Basidiospores broadly ellipsoid, colourless, thin-walled, smooth, with oil drops, <abbrev xmlns:xlink="http://www.w3.org/1999/xlink" xlink:title="Cotton Blue" id="ABBRID0EFHCI" xlink:type="simple">CB</abbrev>–, <abbrev xmlns:xlink="http://www.w3.org/1999/xlink" xlink:title="Melzer’s Reagent" id="ABBRID0EJHCI" xlink:type="simple">IKI</abbrev>–, 2.6–3.5 × 2.5–3 µm, L = 2.99 µm, W = 2.75 µm, Q = 1.08 (n = 30/1).</p></tp:treatment-sec><tp:treatment-sec sec-type="Additional specimen examined" id="SECID0ENHCI"><title>Additional specimen examined</title><p><bold>(<italic>paratype</italic>).</bold> China • Yunnan Province, Zhaotong, Wumeng Mountain National Nature Reserve, GPS coordinates <named-content xmlns:xlink="http://www.w3.org/1999/xlink" content-type="dwc:verbatimCoordinates" xlink:type="simple"><named-content content-type="geo-json" specific-use="{&#34;type&#34;:&#34;Point&#34;,&#34;coordinates&#34;:[104.483333,28.283333]}" id="NCID0E2HCI" xlink:type="simple">27°77'N, 104°29'E</named-content></named-content>, altitude 2900 m, on the fallen branch of angiosperm, leg. C.L. Zhao, 10 August 2024, CLZhao 40335 (<named-content xmlns:xlink="http://www.w3.org/1999/xlink" content-type="dwc:institutional_code" xlink:title="Herbarium of the Southwest Forestry University" xlink:href="http://grbio.org/institution/southwest-forestry-college" xlink:type="simple">SWFC</named-content>).</p></tp:treatment-sec></tp:taxon-treatment>
